# Supplementary material for: AOW-YOLO: An efficient and lightweight model for smoking behavior detection on construction sites
Source: PLoS One. 2026 May 6;21(5):e0347052. doi: 10.1371/journal.pone.0347052 (PMC13148775; doi:10.1371/journal.pone.0347052)
Supplement: S1 File — Visualization of the loss function. Generate the raw data for the line chart in Fig 7. (XLSX) [file pone.0347052.s001.xlsx]

## Sheet: Sheet1
epoch	CIoU	DIoU	GIoU	SIoU	EIoU	WIoUv1	WIoUv2	WIoUv3	AOWIoU
1	2.35078	3.1729	3.34961	3.23722	4.13216	3.16081	2.45518	3.16081	3.2198
2	1.655	2.58036	2.65922	2.62461	3.16287	2.55364	1.76002	2.55364	2.59451
3	1.48708	2.41599	2.48928	2.43826	2.90908	2.37015	1.60708	2.37015	2.39003
4	1.40467	2.30815	2.38402	2.33247	2.75188	2.27627	1.52915	2.27627	2.28275
5	1.36142	2.24385	2.32791	2.27192	2.66536	2.21911	1.48923	2.21911	2.20396
6	1.33071	2.18416	2.26676	2.21601	2.58705	2.16108	1.46482	2.16108	2.14307
7	1.31136	2.14418	2.22946	2.17579	2.52992	2.11852	1.44734	2.11852	2.09714
8	1.30603	2.11206	2.18799	2.13364	2.48426	2.08251	1.43802	2.08251	2.06789
9	1.2965	2.08796	2.15951	2.11061	2.44895	2.05751	1.43941	2.05751	2.04094
10	1.30083	2.06327	2.13254	2.08735	2.4226	2.03591	1.44233	2.03591	2.008
11	1.30958	2.04401	2.11855	2.06675	2.39827	2.02165	1.4553	2.02165	1.98967
12	1.31594	2.02901	2.09791	2.05528	2.36086	2.00354	1.45121	2.00354	1.96961
13	1.32801	2.01548	2.08245	2.0407	2.35371	1.98785	1.46603	1.98785	1.95141
14	1.33566	1.99804	2.07081	2.02026	2.32973	1.97064	1.46967	1.97064	1.9439
15	1.3551	1.99165	2.05103	2.01259	2.31115	1.9614	1.491	1.9614	1.9289
16	1.34632	1.96036	2.02165	1.98006	2.28247	1.93647	1.47537	1.93647	1.90676
17	1.36638	1.95929	2.03329	1.97812	2.28127	1.93726	1.50855	1.93726	1.89767
18	1.37361	1.95073	2.01366	1.97098	2.26865	1.9229	1.50749	1.9229	1.877
19	1.38459	1.94618	2.00797	1.96202	2.26206	1.92307	1.53086	1.92307	1.8811
20	1.39553	1.92998	1.99197	1.95112	2.24128	1.9045	1.53358	1.9045	1.86071
21	1.41839	1.92477	1.98786	1.94089	2.23961	1.89686	1.5448	1.89686	1.85136
22	1.42027	1.91591	1.9747	1.94183	2.22199	1.88983	1.5642	1.88983	1.84872
23	1.43246	1.9082	1.96401	1.92548	2.21406	1.88311	1.57456	1.88311	1.84048
24	1.44115	1.89118	1.94491	1.90351	2.19573	1.86026	1.57093	1.86026	1.83095
25	1.468	1.8971	1.95505	1.91478	2.19867	1.86826	1.59967	1.86826	1.83027
26	1.46268	1.89267	1.94422	1.90501	2.18309	1.85911	1.60976	1.85911	1.82314
27	1.47972	1.8824	1.93473	1.89899	2.18324	1.85637	1.61275	1.85637	1.81307
28	1.48699	1.87303	1.93321	1.88926	2.16541	1.84046	1.61515	1.84046	1.80217
29	1.48933	1.87168	1.9271	1.89331	2.15883	1.83581	1.6275	1.83581	1.80171
30	1.50792	1.86622	1.91641	1.88311	2.15889	1.83583	1.64349	1.83583	1.8041
31	1.5209	1.86049	1.91555	1.87838	2.14624	1.82648	1.65102	1.82648	1.78496
32	1.52051	1.85361	1.90453	1.87106	2.13475	1.82519	1.66147	1.82519	1.79239
33	1.53055	1.84845	1.89482	1.87051	2.12875	1.82129	1.67244	1.82129	1.77715
34	1.53436	1.84188	1.88604	1.8599	2.12201	1.81063	1.67131	1.81063	1.76925
35	1.53671	1.838	1.88993	1.86266	2.11739	1.80609	1.68084	1.80609	1.77355
36	1.55121	1.83617	1.87862	1.85028	2.11051	1.797	1.67799	1.797	1.76572
37	1.56427	1.83468	1.87863	1.85186	2.11175	1.80052	1.69513	1.80052	1.76926
38	1.57393	1.8294	1.87611	1.85194	2.11392	1.79965	1.71195	1.79965	1.75757
39	1.57557	1.81869	1.87004	1.82972	2.09878	1.7814	1.71496	1.7814	1.75002
40	1.58608	1.82623	1.87358	1.84143	2.09443	1.78736	1.72634	1.78736	1.75123
41	1.5735	1.81204	1.85809	1.83215	2.07656	1.76839	1.71341	1.76839	1.74104
42	1.58855	1.80988	1.84988	1.82742	2.08134	1.77076	1.71956	1.77076	1.74093
43	1.59075	1.80852	1.84535	1.82053	2.07361	1.77183	1.7277	1.77183	1.73854
44	1.58555	1.79652	1.84201	1.81899	2.06901	1.76074	1.72142	1.76074	1.72521
45	1.61833	1.80369	1.84481	1.82139	2.07763	1.77113	1.74937	1.77113	1.7224
46	1.60917	1.79511	1.83483	1.81557	2.06557	1.75952	1.74934	1.75952	1.73003
47	1.62763	1.7998	1.84255	1.818	2.0714	1.76618	1.76193	1.76618	1.72997
48	1.60951	1.7855	1.82996	1.79962	2.04765	1.75334	1.74609	1.75334	1.71591
49	1.62645	1.7889	1.82506	1.80103	2.05325	1.75724	1.75949	1.75724	1.70974
50	1.61975	1.78119	1.82101	1.7937	2.0457	1.74457	1.75975	1.74457	1.70946
51	1.61886	1.77492	1.81134	1.79275	2.03548	1.73519	1.75802	1.73519	1.71142
52	1.64068	1.77441	1.82315	1.79106	2.03672	1.74191	1.77022	1.74191	1.70371
53	1.63482	1.76401	1.80646	1.78802	2.02213	1.7325	1.76235	1.7325	1.70214
54	1.63186	1.76544	1.80325	1.77754	2.02127	1.72838	1.7706	1.72838	1.70497
55	1.63479	1.76076	1.80399	1.77537	2.01723	1.72384	1.77767	1.72384	1.68674
56	1.64016	1.76668	1.80365	1.78376	2.02028	1.73041	1.7836	1.73041	1.68918
57	1.64607	1.75388	1.79843	1.77312	2.01296	1.72412	1.77148	1.72412	1.68713
58	1.64986	1.75824	1.80414	1.77337	2.01345	1.72534	1.78643	1.72534	1.68922
59	1.63961	1.74607	1.78486	1.76761	2.00893	1.7175	1.77683	1.7175	1.68138
60	1.64938	1.75079	1.78826	1.76652	2.00101	1.71861	1.78701	1.71861	1.68382
61	1.63783	1.73812	1.78197	1.7586	2.00439	1.71178	1.78584	1.71178	1.67103
62	1.65118	1.73547	1.78148	1.75835	1.99486	1.70684	1.78472	1.70684	1.6806
63	1.64284	1.73964	1.78007	1.75956	2.00072	1.70803	1.79262	1.70803	1.67603
64	1.6498	1.73778	1.77469	1.75772	1.99013	1.70311	1.79617	1.70311	1.66195
65	1.65228	1.73259	1.77778	1.75394	1.99471	1.70269	1.79627	1.70269	1.66815
66	1.64601	1.72208	1.76383	1.74027	1.977	1.69941	1.78384	1.69941	1.66978
67	1.65209	1.7314	1.77652	1.75552	1.98805	1.7039	1.79591	1.7039	1.65702
68	1.65358	1.71987	1.75867	1.74819	1.98056	1.69762	1.79641	1.69762	1.65723
69	1.65163	1.72402	1.76317	1.74043	1.9791	1.69435	1.79194	1.69435	1.66503
70	1.64655	1.71395	1.75257	1.74154	1.96678	1.6927	1.7875	1.6927	1.65901
71	1.6645	1.71985	1.75909	1.74321	1.97052	1.69251	1.79938	1.69251	1.65719
72	1.64003	1.71286	1.74915	1.73816	1.966	1.68669	1.79294	1.68669	1.64603
73	1.64627	1.70948	1.75215	1.72821	1.96868	1.68458	1.78898	1.68458	1.64981
74	1.64995	1.70833	1.74148	1.72517	1.95382	1.67555	1.78835	1.67555	1.6417
75	1.64255	1.70053	1.74304	1.72043	1.9506	1.67984	1.78758	1.67984	1.63995
76	1.65403	1.70361	1.74912	1.73045	1.95747	1.67622	1.79596	1.67622	1.6442
77	1.64742	1.69883	1.73914	1.71982	1.95082	1.67323	1.79226	1.67323	1.63773
78	1.6399	1.69598	1.73239	1.71218	1.93782	1.66088	1.78814	1.66088	1.6364
79	1.63437	1.68758	1.72995	1.7102	1.93378	1.65956	1.77831	1.65956	1.62327
80	1.63077	1.68576	1.73304	1.71333	1.93353	1.6596	1.78811	1.6596	1.62338
81	1.64643	1.69595	1.73988	1.72013	1.9431	1.67049	1.7993	1.67049	1.63321
82	1.63481	1.67598	1.72654	1.70766	1.93052	1.65723	1.78139	1.65723	1.62196
83	1.62363	1.68214	1.71882	1.70234	1.92404	1.65456	1.78803	1.65456	1.61174
84	1.63993	1.68708	1.72273	1.70839	1.93203	1.65839	1.78793	1.65839	1.62523
85	1.63054	1.68224	1.72299	1.70231	1.92519	1.65148	1.77883	1.65148	1.61812
86	1.64542	1.68893	1.72786	1.71238	1.93646	1.66426	1.80344	1.66426	1.6059
87	1.62388	1.6779	1.71397	1.69928	1.9191	1.64637	1.77911	1.64637	1.611
88	1.6361	1.67504	1.71449	1.70162	1.91333	1.64905	1.77874	1.64905	1.61678
89	1.62804	1.66768	1.71344	1.69336	1.90816	1.64184	1.77636	1.64184	1.61569
90	1.62706	1.66591	1.71244	1.69819	1.91085	1.64381	1.77699	1.64381	1.6139
91	1.63547	1.67446	1.71393	1.70128	1.92001	1.65022	1.78503	1.65022	1.60506
92	1.63097	1.66435	1.70706	1.69409	1.91094	1.64348	1.78449	1.64348	1.60178
93	1.61039	1.66667	1.69905	1.68476	1.90674	1.63487	1.77961	1.63487	1.60026
94	1.61045	1.65462	1.69366	1.68092	1.89918	1.63254	1.76872	1.63254	1.60266
95	1.62179	1.66384	1.7057	1.68683	1.90957	1.63499	1.78333	1.63499	1.59538
96	1.6028	1.65432	1.68834	1.67515	1.89193	1.63116	1.77083	1.63116	1.59187
97	1.61216	1.65433	1.68804	1.67716	1.8925	1.62296	1.77108	1.62296	1.58567
98	1.61799	1.65703	1.69868	1.68213	1.89886	1.6309	1.77323	1.6309	1.59487
99	1.60717	1.65641	1.68829	1.6755	1.89574	1.62548	1.77284	1.62548	1.5913
100	1.59964	1.64571	1.69016	1.66957	1.88739	1.62004	1.76064	1.62004	1.5924
101	1.60722	1.65021	1.68099	1.67298	1.87745	1.61653	1.76594	1.61653	1.58919
102	1.59822	1.64772	1.68284	1.67599	1.88437	1.62496	1.76745	1.62496	1.58573
103	1.59628	1.64561	1.68464	1.67294	1.8815	1.62049	1.77412	1.62049	1.58819
104	1.59897	1.64932	1.68458	1.6692	1.88423	1.62244	1.77256	1.62244	1.5831
105	1.60171	1.64286	1.67743	1.66167	1.87661	1.61577	1.75881	1.61577	1.57441
106	1.59039	1.64579	1.67478	1.66463	1.87303	1.61836	1.76639	1.61836	1.57454
107	1.5972	1.63379	1.67413	1.66132	1.8721	1.60771	1.75837	1.60771	1.57288
108	1.58636	1.63619	1.67139	1.65909	1.87682	1.61214	1.76093	1.61214	1.57207
109	1.60012	1.64761	1.68056	1.66798	1.87598	1.61982	1.77066	1.61982	1.56965
110	1.57583	1.63531	1.67162	1.6606	1.87403	1.60927	1.76389	1.60927	1.56874
111	1.57707	1.6247	1.66297	1.65966	1.86193	1.60189	1.75016	1.60189	1.56489
112	1.58246	1.62789	1.66118	1.65089	1.85699	1.60085	1.75427	1.60085	1.56565
113	1.57428	1.62241	1.66427	1.65286	1.85658	1.60266	1.75207	1.60266	1.5644
114	1.58246	1.62625	1.66011	1.64978	1.86064	1.59888	1.74897	1.59888	1.56369
115	1.57985	1.6316	1.66663	1.65155	1.85586	1.59665	1.75448	1.59665	1.55921
116	1.56467	1.61739	1.65043	1.64233	1.8508	1.59041	1.73615	1.59041	1.55755
117	1.58053	1.62364	1.65602	1.64098	1.85199	1.59362	1.74782	1.59362	1.55873
118	1.56898	1.61316	1.64614	1.63808	1.83864	1.5852	1.72808	1.5852	1.54954
119	1.57353	1.61744	1.65087	1.64191	1.84819	1.59547	1.74883	1.59547	1.54888
120	1.56351	1.6123	1.64434	1.6362	1.84094	1.58608	1.72885	1.58608	1.54946
121	1.56231	1.61051	1.64983	1.63998	1.84139	1.58282	1.74061	1.58282	1.53774
122	1.56303	1.61394	1.65269	1.64152	1.84241	1.58673	1.74091	1.58673	1.55243
123	1.5564	1.60716	1.64463	1.63006	1.82862	1.58215	1.72826	1.58215	1.55039
124	1.56506	1.61082	1.65014	1.64069	1.83913	1.58831	1.73752	1.58831	1.54618
125	1.54898	1.60202	1.63834	1.62226	1.82547	1.5755	1.72784	1.5755	1.54646
126	1.53803	1.59578	1.63355	1.62374	1.82785	1.57463	1.72452	1.57463	1.54204
127	1.55032	1.59963	1.63246	1.6241	1.82415	1.57355	1.72471	1.57355	1.54602
128	1.55627	1.60455	1.64909	1.63323	1.83753	1.57734	1.73653	1.57734	1.53889
129	1.55159	1.59532	1.631	1.62823	1.82791	1.57363	1.72366	1.57363	1.53673
130	1.55553	1.5999	1.63399	1.62968	1.82517	1.5746	1.7304	1.5746	1.53286
131	1.55531	1.60087	1.63995	1.62704	1.83103	1.57739	1.73704	1.57739	1.53678
132	1.53972	1.58408	1.62848	1.61284	1.80921	1.56183	1.70504	1.56183	1.53466
133	1.53756	1.59404	1.62631	1.61208	1.81011	1.56155	1.71369	1.56155	1.52381
134	1.54066	1.59134	1.62918	1.6201	1.81419	1.56611	1.71702	1.56611	1.52901
135	1.53912	1.59205	1.627	1.61633	1.82003	1.56437	1.71803	1.56437	1.52846
136	1.55083	1.58531	1.62189	1.61995	1.81491	1.56574	1.7175	1.56574	1.52835
137	1.53534	1.59213	1.62509	1.61259	1.81309	1.56589	1.71621	1.56589	1.5228
138	1.52738	1.58073	1.62248	1.61475	1.80023	1.55357	1.71662	1.55357	1.51866
139	1.53629	1.59221	1.62871	1.61662	1.81643	1.56966	1.72597	1.56966	1.52136
140	1.52796	1.58153	1.61954	1.60985	1.80247	1.55533	1.71192	1.55533	1.51479
141	1.53089	1.581	1.61294	1.61201	1.8002	1.55945	1.71227	1.55945	1.52067
142	1.53147	1.58691	1.62176	1.6144	1.81185	1.56179	1.71893	1.56179	1.51777
143	1.52214	1.57837	1.61573	1.60298	1.79797	1.55228	1.71172	1.55228	1.52016
144	1.51972	1.57994	1.61483	1.61059	1.79614	1.55189	1.70841	1.55189	1.51086
145	1.51329	1.57344	1.608	1.59756	1.79302	1.54465	1.69893	1.54465	1.51396
146	1.51684	1.57633	1.60833	1.60331	1.79255	1.54813	1.70761	1.54813	1.5104
147	1.51155	1.57006	1.60672	1.59818	1.79091	1.54687	1.70026	1.54687	1.5118
148	1.5035	1.56494	1.59702	1.59674	1.78505	1.54001	1.69741	1.54001	1.51126
149	1.51272	1.5751	1.60465	1.60004	1.7849	1.544	1.70258	1.544	1.5011
150	1.50081	1.56338	1.59667	1.59291	1.78106	1.53976	1.69961	1.53976	1.51331
151	1.51131	1.57526	1.60399	1.59982	1.79079	1.54656	1.69839	1.54656	1.50764
152	1.50019	1.56293	1.60148	1.59552	1.78268	1.54556	1.69651	1.54556	1.50874
153	1.50969	1.56375	1.60067	1.59779	1.78506	1.54527	1.69951	1.54527	1.49964
154	1.50728	1.56891	1.59198	1.59869	1.78021	1.53943	1.69147	1.53943	1.49974
155	1.49478	1.56095	1.59676	1.59138	1.77591	1.5367	1.69693	1.5367	1.50217
156	1.50064	1.56372	1.59637	1.58992	1.78298	1.53865	1.68985	1.53865	1.49461
157	1.49362	1.55525	1.58771	1.58685	1.76816	1.5323	1.67984	1.5323	1.48341
158	1.48608	1.55175	1.58442	1.57355	1.76254	1.52829	1.67579	1.52829	1.48868
159	1.49995	1.55478	1.59177	1.57967	1.77721	1.52845	1.68933	1.52845	1.49267
160	1.48374	1.55568	1.59221	1.58341	1.76521	1.53598	1.6867	1.53598	1.49405
161	1.49105	1.54713	1.58575	1.58401	1.76928	1.52875	1.68225	1.52875	1.4886
162	1.48628	1.55614	1.58751	1.58419	1.76452	1.53541	1.68261	1.53541	1.47888
163	1.49029	1.55493	1.58666	1.58052	1.76577	1.52914	1.68255	1.52914	1.47753
164	1.49293	1.54806	1.58006	1.57843	1.76017	1.52172	1.67129	1.52172	1.48659
165	1.48477	1.54283	1.57787	1.57799	1.75982	1.5276	1.67455	1.5276	1.48414
166	1.47907	1.55312	1.58199	1.57854	1.76629	1.52808	1.67711	1.52808	1.48493
167	1.47113	1.54197	1.57541	1.56989	1.75086	1.51638	1.66934	1.51638	1.48122
168	1.47596	1.55092	1.5756	1.5738	1.75727	1.5178	1.67293	1.5178	1.476
169	1.47012	1.53384	1.57057	1.56937	1.74213	1.51582	1.66994	1.51582	1.47294
170	1.46656	1.53469	1.56931	1.57213	1.75025	1.51659	1.67021	1.51659	1.47564
171	1.46209	1.53025	1.56533	1.56135	1.74705	1.51189	1.66473	1.51189	1.4744
172	1.457	1.53795	1.56989	1.56302	1.74168	1.50904	1.65937	1.50904	1.46356
173	1.46245	1.53169	1.56297	1.55888	1.73932	1.50162	1.65757	1.50162	1.46772
174	1.47039	1.53505	1.57122	1.5667	1.74477	1.50678	1.65068	1.50678	1.45912
175	1.46463	1.52669	1.56666	1.55822	1.74041	1.50675	1.66059	1.50675	1.45979
176	1.45183	1.53068	1.55861	1.55372	1.73316	1.50851	1.65601	1.50851	1.46985
177	1.45225	1.52235	1.55281	1.54748	1.72968	1.49528	1.64417	1.49528	1.46164
178	1.45557	1.52786	1.56185	1.5615	1.73698	1.51048	1.65665	1.51048	1.46627
179	1.46145	1.52991	1.56382	1.55744	1.73688	1.50863	1.65991	1.50863	1.46494
180	1.4538	1.5267	1.5558	1.55553	1.73634	1.50109	1.65616	1.50109	1.46589
181	1.4481	1.51896	1.5537	1.55462	1.73475	1.49813	1.64981	1.49813	1.45739
182	1.44245	1.51683	1.5555	1.5512	1.72747	1.50416	1.64606	1.50416	1.462
183	1.4484	1.52463	1.56054	1.55466	1.73175	1.49715	1.65038	1.49715	1.4499
184	1.44223	1.52644	1.55547	1.55451	1.72602	1.49937	1.64492	1.49937	1.45556
185	1.44557	1.5112	1.54248	1.54665	1.71334	1.49177	1.6377	1.49177	1.4512
186	1.4453	1.51793	1.54676	1.54577	1.7205	1.49254	1.64386	1.49254	1.4488
187	1.42415	1.51812	1.54027	1.53666	1.71942	1.48908	1.64015	1.48908	1.45044
188	1.44056	1.51183	1.54239	1.53785	1.70794	1.48924	1.63659	1.48924	1.4485
189	1.43495	1.51026	1.54056	1.53892	1.71693	1.48542	1.63298	1.48542	1.45435
190	1.4327	1.5119	1.53681	1.53609	1.71629	1.48117	1.63843	1.48117	1.44824
191	1.43492	1.51722	1.54156	1.54411	1.71326	1.4929	1.64174	1.4929	1.4484
192	1.42226	1.50368	1.53651	1.53033	1.70512	1.47927	1.6241	1.47927	1.4409
193	1.41994	1.50225	1.53668	1.53922	1.70963	1.48018	1.63011	1.48018	1.44055
194	1.42766	1.50987	1.54392	1.53884	1.71076	1.4889	1.63362	1.4889	1.43853
195	1.42475	1.50688	1.5359	1.53717	1.70134	1.4842	1.6296	1.4842	1.44419
196	1.41732	1.50347	1.53267	1.52749	1.69933	1.47374	1.62015	1.47374	1.437
197	1.4258	1.50427	1.53085	1.53284	1.70551	1.47687	1.62564	1.47687	1.43437
198	1.41747	1.49833	1.52593	1.53309	1.70494	1.47723	1.62417	1.47723	1.43892
199	1.40848	1.49857	1.53403	1.53244	1.70039	1.47518	1.62338	1.47518	1.42633
200	1.40388	1.49526	1.52037	1.5238	1.68973	1.4682	1.61658	1.4682	1.4316
201	1.40256	1.48721	1.51912	1.52233	1.68728	1.46132	1.60326	1.46132	1.42649
202	1.40365	1.49256	1.52821	1.52229	1.68661	1.463	1.61702	1.463	1.42712
203	1.41002	1.4844	1.52568	1.52257	1.68635	1.46386	1.60759	1.46386	1.43261
204	1.40912	1.49076	1.52966	1.52225	1.68848	1.4708	1.61786	1.4708	1.42818
205	1.40645	1.48998	1.5174	1.52152	1.68151	1.46117	1.61135	1.46117	1.43539
206	1.40445	1.48863	1.52153	1.52033	1.69088	1.46794	1.60839	1.46794	1.42251
207	1.40439	1.49056	1.5225	1.51596	1.68126	1.46443	1.61398	1.46443	1.42333
208	1.39659	1.47834	1.5125	1.51483	1.67573	1.45819	1.60256	1.45819	1.41838
209	1.40355	1.48102	1.52409	1.5173	1.6795	1.45692	1.61	1.45692	1.42018
210	1.40012	1.48271	1.52176	1.51495	1.67792	1.46145	1.60556	1.46145	1.42095
211	1.38641	1.48105	1.51241	1.51249	1.68159	1.45649	1.6069	1.45649	1.42069
212	1.38319	1.47431	1.5068	1.50698	1.67336	1.45095	1.58931	1.45095	1.41195
213	1.394	1.48715	1.51719	1.51879	1.67768	1.46402	1.60445	1.46402	1.4167
214	1.39121	1.48191	1.50381	1.51114	1.67388	1.45961	1.59201	1.45961	1.41238
215	1.38326	1.47045	1.49813	1.50193	1.66557	1.45112	1.59295	1.45112	1.41415
216	1.38626	1.47453	1.50604	1.50742	1.67429	1.45127	1.5971	1.45127	1.40528
217	1.38575	1.47302	1.50161	1.50269	1.6657	1.44636	1.59657	1.44636	1.40091
218	1.37864	1.46991	1.5028	1.51281	1.66492	1.44882	1.59135	1.44882	1.41225
219	1.37616	1.466	1.49279	1.50378	1.65999	1.44178	1.59024	1.44178	1.4043
220	1.37558	1.47195	1.50074	1.49497	1.65952	1.44475	1.58587	1.44475	1.40158
221	1.3661	1.46726	1.49364	1.49546	1.64977	1.43339	1.5796	1.43339	1.40391
222	1.37496	1.46742	1.49506	1.50137	1.65582	1.44106	1.58947	1.44106	1.40492
223	1.38661	1.46789	1.49537	1.50527	1.65632	1.44607	1.59397	1.44607	1.4044
224	1.37134	1.46417	1.49672	1.49997	1.65345	1.44089	1.5801	1.44089	1.39253
225	1.37239	1.46186	1.49811	1.49719	1.65404	1.43881	1.58169	1.43881	1.39965
226	1.38148	1.46671	1.4989	1.49515	1.65504	1.4421	1.59434	1.4421	1.39534
227	1.36074	1.46341	1.49517	1.48672	1.64386	1.43295	1.57845	1.43295	1.40109
228	1.36591	1.45887	1.49182	1.49564	1.65511	1.43355	1.58032	1.43355	1.38764
229	1.36062	1.45362	1.49168	1.49281	1.64195	1.43201	1.57949	1.43201	1.38689
230	1.35879	1.45566	1.48545	1.48837	1.63299	1.42528	1.56888	1.42528	1.38335
231	1.36117	1.45206	1.48634	1.48719	1.64043	1.42964	1.57192	1.42964	1.39176
232	1.3611	1.4492	1.4815	1.48562	1.63962	1.42808	1.56628	1.42808	1.39234
233	1.35835	1.44677	1.4847	1.48611	1.63693	1.427	1.5759	1.427	1.38869
234	1.35333	1.45619	1.48528	1.48965	1.64288	1.43269	1.57676	1.43269	1.38628
235	1.35978	1.44621	1.48032	1.48489	1.63603	1.42821	1.56231	1.42821	1.37671
236	1.345	1.44256	1.47534	1.47794	1.62981	1.42038	1.5618	1.42038	1.3856
237	1.35422	1.44705	1.47354	1.47816	1.63321	1.42065	1.55876	1.42065	1.38605
238	1.34235	1.43285	1.46626	1.47141	1.61493	1.40733	1.55042	1.40733	1.37423
239	1.34624	1.44189	1.47461	1.47566	1.63084	1.42164	1.55959	1.42164	1.37702
240	1.34251	1.44072	1.47027	1.47718	1.6275	1.41733	1.55835	1.41733	1.37433
241	1.34685	1.43295	1.46247	1.46705	1.62103	1.40786	1.54885	1.40786	1.37495
242	1.33748	1.43881	1.47179	1.47241	1.62196	1.41388	1.55305	1.41388	1.37835
243	1.33694	1.42928	1.46281	1.46585	1.61545	1.40835	1.54091	1.40835	1.38277
244	1.33308	1.43723	1.46675	1.46964	1.61986	1.407	1.55106	1.407	1.36729
245	1.34019	1.4355	1.47112	1.47122	1.6181	1.41417	1.55312	1.41417	1.36692
246	1.32235	1.42528	1.45628	1.46068	1.61199	1.40483	1.5404	1.40483	1.36718
247	1.33396	1.43813	1.46277	1.46966	1.61158	1.40987	1.5508	1.40987	1.37082
248	1.33242	1.42802	1.4622	1.46474	1.60756	1.40518	1.54279	1.40518	1.36599
249	1.33235	1.42445	1.46014	1.46315	1.60381	1.40253	1.53654	1.40253	1.3692
250	1.32212	1.42622	1.45892	1.45986	1.60643	1.39505	1.53778	1.39505	1.36312
251	1.32787	1.43237	1.46341	1.46806	1.61251	1.40634	1.54409	1.40634	1.37093
252	1.32611	1.42363	1.45661	1.45661	1.60347	1.40171	1.5369	1.40171	1.3658
253	1.31543	1.41673	1.44738	1.45267	1.60029	1.39228	1.52475	1.39228	1.35123
254	1.32214	1.41346	1.44333	1.44343	1.59112	1.39079	1.52366	1.39079	1.35077
255	1.31927	1.41945	1.44446	1.45207	1.59736	1.39257	1.52459	1.39257	1.35184
