# Supplementary material for: AOW-YOLO: An efficient and lightweight model for smoking behavior detection on construction sites
Source: PLoS One. 2026 May 6;21(5):e0347052. doi: 10.1371/journal.pone.0347052 (PMC13148775; doi:10.1371/journal.pone.0347052)
Supplement: S1 Text — https://universe.roboflow.com/kyunghee-university-ada5d/smoking-detection-3gefl. (TXT) [file pone.0347052.s002.txt]

The dataset used in this study was the Smoking Detection Dataset, an open-source dataset publicly available on Roboflow. The dataset is cited in the manuscript as: kyunghee university. Smoking Detection Dataset [Open Source Dataset]. Roboflow; 2023. Visited on 2025-04-20. Available from: https://universe.roboflow.com/kyunghee-university-ada5d/smoking-detection-3gefl.
The dataset can be accessed directly through the public Roboflow page provided above and downloaded from the source repository for research use. In this study, we used the public dataset release cited in the manuscript.
According to the manuscript, the dataset contains a total of 18,160 images, and all images used in this study were processed at a resolution of 640 × 640 pixels. The detection task involved a single object category, namely cigarettes.
For the experiments reported in this study, the dataset was randomly divided into training, validation, and test sets at a ratio of 8:1:1, resulting in 14,528 training images, 1,816 validation images, and 1,816 test images, respectively.
This study followed an object-detection annotation protocol using bounding boxes. In many images, cigarettes did not appear as isolated objects, but rather as parts of composite visual scenes, for example when held between the lips or fingers. Therefore, some bounding boxes inevitably included limited adjacent contextual regions such as lips or fingers. This annotation characteristic reflects the practical complexity of smoking detection in construction-site environments.
Because the original dataset is publicly hosted and relatively large, the raw image files and annotations are not re-uploaded as part of this supporting information. Readers can obtain the dataset directly from the public Roboflow source provided above.
